# Supplementary material for: Patterns and Trends of the Mortality From Bone Cancer in Pudong, Shanghai: A Population-Based Study
Source: Front Oncol. 2022 May 16;12:873918. doi: 10.3389/fonc.2022.873918 (PMC9165546; doi:10.3389/fonc.2022.873918)
Supplement: Supplementary Figure 1 — The top ten of underlying causes of death of people died related to bone cancer in genders in Pudong New Area, Shanghai, China, 2005-2020. [file DataSheet_1.zip]

Archive with 13 entries (12 files):
- Supplementary documents/
- Supplementary documents/Fig_S1.pdf
- Supplementary documents/Fig_S2.pdf
- Supplementary documents/Fig_S3.pdf
- Supplementary documents/Table_S1.xlsx
- Supplementary documents/Table_S2.xlsx
- Supplementary documents/Table_S3.xlsx
- Supplementary documents/Table_S4.xlsx
- Supplementary documents/Table_S5.xlsx
- Supplementary documents/Table_S6.xlsx
- Supplementary documents/Table_S7.xlsx
- Supplementary documents/Table_S8.xlsx
- Supplementary documents/Table_S9.xlsx
