# Supplementary material for: Patterns and Trends of the Mortality From Bone Cancer in Pudong, Shanghai: A Population-Based Study
Source: Front Oncol. 2022 May 16;12:873918. doi: 10.3389/fonc.2022.873918 (PMC9165546; doi:10.3389/fonc.2022.873918)
Supplement: Supplementary Figure 1 — The top ten of underlying causes of death of people died related to bone cancer in genders in Pudong New Area, Shanghai, China, 2005-2020. [file DataSheet_1.zip › Supplementary documents/Table_S1.xlsx]

## Sheet: Sheet2
Rank	ICD-10	Diseases(List of three-character categories)	Deaths(n)	Proportation(%)	ICD-10	Disease(List of three-character categories)	Deaths of male(n)	Proportation(%)	ICD-10	Diseases(List of three-character categories)	Deaths of female(n)	Proportation(%)
1	C40-41	Malignant neoplasms of bone and articular cartilage	519	43.9458	C40-41	Malignant neoplasms of bone and articular cartilage	281	44.113	C40-41	Malignant neoplasms of bone and articular cartilage	238	43.75
2	J95-99	Other diseases of the respiratory system	105	8.89077	J95-99	Other diseases of the respiratory system	65	10.2041	I05-I09,I20-I25,I26-I27,I30-I52	Heart diseases	53	9.74265
3	I05-I09,I20-I25,I26-I27,I30-I52	Heart diseases	89	7.53599	C78	Secondary malignant neoplasm of respiratory and digestive organs	38	5.96546	J95-99	Other diseases of the respiratory system	40	7.35294
4	C79	Secondary malignant neoplasm of other sites	72	6.09653	C79	Secondary malignant neoplasm of other sites	38	5.96546	C79	Secondary malignant neoplasm of other sites	34	6.25
5	C78	Secondary malignant neoplasm of respiratory and digestive organs	70	5.92718	I05-I09,I20-I25,I26-I27,I30-I52	Heart diseases	36	5.65149	C78	Secondary malignant neoplasm of respiratory and digestive organs	32	5.88235
6	E10-14	Diabetes mellitus	31	2.62489	E70-90	Metabolic disorders	15	2.35479	I10-15	Hypertensive diseases	19	3.49265
7	I10-15	Hypertensive diseases	31	2.62489	E10-14	Diabetes mellitus	13	2.04082	E10-14	Diabetes mellitus	18	3.30882
8	E70-90	Metabolic disorders	26	2.20152	L80-99	Other disorder of the skin and subcutaneous tissue	13	2.04082	L80-99	Other disorder of the skin and subcutaneous tissue	13	2.38971
9	L80-99	Other disorder of the skin and subcutaneous tissue	26	2.20152	I10-15	Hypertensive diseases	12	1.88383	E70-90	Metabolic disorders	11	2.02206
10	J10-18	Influenza and pneumonia	14	1.18544	N17-19	Renal failure	10	1.56986	J90-94	Other diseases of pleura	6	1.10294
11	D60-64	Aplastic and other anaemias	13	1.10076	J10-18	Influenza and pneumonia	9	1.41287	C97	Secondary malignant neoplasm of independent(primary) multiple sites	5	0.919118
12	N17-19	Renal failure	13	1.10076	D60-64	Aplastic and other anaemias	8	1.25589	D60-64	Aplastic and other anaemias	5	0.919118
13	R50-69	General symptoms and signs	13	1.10076	R50-69	General symptoms and signs	8	1.25589	I60-69	Cerebrovascular disease	5	0.919118
14	C97	Secondary malignant neoplasm of independent(primary) multiple sites	11	0.931414	C97	Secondary malignant neoplasm of independent(primary) multiple sites	6	0.941915	J10-18	Influenza and pneumonia	5	0.919118
15	I60-69	Cerebrovascular disease	11	0.931414	I60-69	Cerebrovascular disease	6	0.941915	R50-69	General symptoms and signs	5	0.919118
16	J90-94	Other diseases of pleura	11	0.931414	J90-94	Other diseases of pleura	5	0.784929	G40-47	Episodic and paroxysmal disorders	3	0.551471
17	M80-94	Osteopathies and chondropathies	7	0.592718	C18-21	Colorectal cancer	4	0.627943	M80-94	Osteopathies and chondropathies	3	0.551471
18	N30-39	Other diseases of the urinary system	7	0.592718	C33-34	Lung cancer	4	0.627943	N17-19	Renal failure	3	0.551471
19	J40-47	Chronic lower repiratory diseases	6	0.508044	I95-99	Other diseases of the respiratory system	4	0.627943	N30-39	Other diseases of the urinary system	3	0.551471
20	R95-99	Ill-defined and unknown cause of mortality	6	0.508044	J40-47	Chronic lower repiratory diseases	4	0.627943	C11	Nasopharynx cancer	2	0.367647
	Total		1181	100	Total		637	100	Total		544	100
