# Supplementary material for: Patterns and Trends of the Mortality From Bone Cancer in Pudong, Shanghai: A Population-Based Study
Source: Front Oncol. 2022 May 16;12:873918. doi: 10.3389/fonc.2022.873918 (PMC9165546; doi:10.3389/fonc.2022.873918)
Supplement: Supplementary Figure 1 — The top ten of underlying causes of death of people died related to bone cancer in genders in Pudong New Area, Shanghai, China, 2005-2020. [file DataSheet_1.zip › Supplementary documents/Table_S2.xlsx]

## Sheet: Sheet2
ICD10	Diseases	Cases(n)	Proporation(%)
C33-34	Lung cancer	12	17.9104
I05-I09,I20-I25,I26-I27,I30-I52	Heart diseases	10	14.9254
I60-69	Cerebrovascular disease	9	13.4328
J40-47	Chronic lower repiratory diseases	5	7.46269
C64	Kidney cancer	3	4.47761
I10-15	Hypertensive diseases	2	2.98507
C16	Stomach cancer	2	2.98507
C25	Pancreas cancer	2	2.98507
C50	Breast cancer	2	2.98507
C81-85,C96	Lymphoid cancer	2	2.98507
C90	Multiple myeloma	2	2.98507
E10-14	Diabetes mellitus	2	2.98507
K80-87	Disorders of gallbladder, biliary tract and pancreas	2	2.98507
W00-19	Falls	2	2.98507
A86	Unspecified viral encephalitis	1	1.49254
C03-06	Malignant of mouth	1	1.49254
C11	Nasopharynx cancer	1	1.49254
C22	Liver cancer	1	1.49254
C26	Ill-defined digestive organs	1	1.49254
C37-38	Malignant neoplasm of other thoracic organs	1	1.49254
C48	Malignant neoplasm of retroperitoneum and peritoneum	1	1.49254
C70-72	Malignant neoplasm of brain, central nervous system	1	1.49254
M60-79	Soft tissue disorders	1	1.49254
N00-08	Glomerular diseases	1	1.49254
Total		67	100
