# Supplementary material for: Patterns and Trends of the Mortality From Bone Cancer in Pudong, Shanghai: A Population-Based Study
Source: Front Oncol. 2022 May 16;12:873918. doi: 10.3389/fonc.2022.873918 (PMC9165546; doi:10.3389/fonc.2022.873918)
Supplement: Supplementary Figure 1 — The top ten of underlying causes of death of people died related to bone cancer in genders in Pudong New Area, Shanghai, China, 2005-2020. [file DataSheet_1.zip › Supplementary documents/Table_S3.xlsx]

## Sheet: Sheet1
Rank	ICD-10	Diseases(List of three-character categories)	Deaths(n)	Proportation(%)	ICD-10	Disease(List of three-character categories)	Deaths of male(n)	Proportation(%)	ICD-10	Diseases(List of three-character categories)	Deaths of female(n)	Proportation(%)
1	C40-41	Malignant neoplasms of bone and articular cartilage	508	86.6894	C40-41	Malignant neoplasms of bone and articular cartilage	275	84.6154	C40-41	Malignant neoplasms of bone and articular cartilage	233	89.272
2	C33-34	Lung cancer	12	2.04778	C33-34	Lung cancer	11	3.38462	C97	Secondary malignant neoplasm of independent(primary) multiple sites	5	1.91571
3	C97	Secondary malignant neoplasm of independent(primary) multiple sites	11	1.87713	C97	Secondary malignant neoplasm of independent(primary) multiple sites	6	1.84615	I05-I09,I20-I25,I26-I27,I30-I52	Heart diseases	4	1.53257
4	I05-I09,I20-I25,I26-I27,I30-I52	Heart diseases	10	1.70648	I05-I09,I20-I25,I26-I27,I30-I52	Heart diseases	6	1.84615	I60-69	Cerebrovascular disease	3	1.14943
5	I60-69	Cerebrovascular disease	9	1.53584	I60-69	Cerebrovascular disease	6	1.84615	J40-47	Chronic lower repiratory diseases	2	0.766284
6	J40-47	Chronic lower repiratory diseases	5	0.853242	J40-47	Chronic lower repiratory diseases	3	0.923077	C64	Kidney cancer	2	0.766284
7	C64	Kidney cancer	3	0.511945	C25	Pancreatic cancer	2	0.615385	I10-15	Hypertensive diseases	2	0.766284
8	C16	Stomach cancer	2	0.341297	C81-85,C96	Lymphoma	2	0.615385	C33-34	Lung cancer	1	0.383142
9	C25	Pancreatic cancer	2	0.341297	K80-87	Disorders of gallbladder, biliary tract and pancreas	2	0.615385	C16	Stomach cancer	1	0.383142
10	C50	Breast cancer	2	0.341297	C64	Kidney cancer	1	0.307692	C50	Breast cancer	1	0.383142
11	C81-85,C96	Lymphoma	2	0.341297	C16	Stomach cancer	1	0.307692	C90	Multiple myeloma	1	0.383142
12	C90	Multiple myeloma	2	0.341297	C50	Breast cancer	1	0.307692	E10-14	Diabetes mellitus	1	0.383142
13	E10-14	Diabetes mellitus	2	0.341297	C90	Multiple myeloma	1	0.307692	W00-19	Falls	1	0.383142
14	I10-15	Hypertensive diseases	2	0.341297	E10-14	Diabetes mellitus	1	0.307692	C22	Liver cancer	1	0.383142
15	K80-87	Disorders of gallbladder, biliary tract and pancreas	2	0.341297	W00-19	Falls	1	0.307692	C26	Malignant neoplasm of other digestive organs	1	0.383142
16	W00-19	Falls	2	0.341297	A86	Unspecified viral encephalitis	1	0.307692	C48	Malignant neoplasm of retroperitoneum and peritoneum	1	0.383142
17	A86	Unspecified viral encephalitis	1	0.170648	C03	Malignant neoplasm of gum	1	0.307692	C70	Malignant neoplasm of meninges	1	0.383142
18	C03	Malignant neoplasm of gum	1	0.170648	C11	Nasopharynx cancer	1	0.307692	C25	Pancreatic cancer	0	0
19	C11	Nasopharynx cancer	1	0.170648	C37	Malignant neoplasm of thymus	1	0.307692	C81-85,C96	Lymphoma	0	0
20	C22	Liver cancer	1	0.170648	M72	Fibroblastic disorders	1	0.307692	K80-87	Disorders of gallbladder, biliary tract and pancreas	0	0
21	C26	Malignant neoplasm of other digestive organs	1	0.170648	N03	Chronic nephritic syndrome	1	0.307692	A86	Unspecified viral encephalitis	0	0
22	C37	Malignant neoplasm of thymus	1	0.170648	I10-15	Hypertensive diseases	0	0	C03	Malignant neoplasm of gum	0	0
23	C48	Malignant neoplasm of retroperitoneum and peritoneum	1	0.170648	C22	Liver cancer	0	0	C11	Nasopharynx cancer	0	0
24	C70	Malignant neoplasm of meninges	1	0.170648	C26	Malignant neoplasm of other digestive organs	0	0	C37	Malignant neoplasm of thymus	0	0
25	M72	Fibroblastic disorders	1	0.170648	C48	Malignant neoplasm of retroperitoneum and peritoneum	0	0	M72	Fibroblastic disorders	0	0
26	N03	Chronic nephritic syndrome	1	0.170648	C70	Malignant neoplasm of meninges	0	0	N03	Chronic nephritic syndrome	0	0
	Total		586	100	Total		325	100	Total		261	100
