# Supplementary material for: Patterns and Trends of the Mortality From Bone Cancer in Pudong, Shanghai: A Population-Based Study
Source: Front Oncol. 2022 May 16;12:873918. doi: 10.3389/fonc.2022.873918 (PMC9165546; doi:10.3389/fonc.2022.873918)
Supplement: Supplementary Figure 1 — The top ten of underlying causes of death of people died related to bone cancer in genders in Pudong New Area, Shanghai, China, 2005-2020. [file DataSheet_1.zip › Supplementary documents/Table_S4.xlsx]

## Sheet: Table_S4
Year	Male				Female				Total
	Dealths(n)	CMR(/100,000)	ASMRW(/100,000)		Dealths(n)	CMR(/100,000)	ASMRW(/100,000)		Dealths(n)	CMR(/100,000)	ASMRW(/100,000)
2005	26	2.04054	1.66312		19	1.49888	0.750619		45	1.77041	1.18378
2006	27	2.08391	1.36013		20	1.55125	0.730077		47	1.81824	1.03328
2007	21	1.59756	0.881712		16	1.22161	0.919617		37	1.40992	0.884588
2008	23	1.72482	1.0191		17	1.27596	0.637095		40	1.50049	0.824115
2009	12	0.888086	0.439938		24	1.77357	0.838045		36	1.33115	0.645087
2010	16	1.16962	0.588511		17	1.23865	0.835657		33	1.20419	0.695096
2011	16	1.15745	0.686347		24	1.72748	0.924567		40	1.44318	0.822848
2012	12	0.860062	0.45363		16	1.14044	0.693906		28	1.00064	0.583812
2013	15	1.06509	0.869524		11	0.776724	0.286584		26	0.920503	0.582369
2014	14	0.981255	0.754783		9	0.627425	0.298888		23	0.803864	0.529454
2015	21	1.45122	0.685713		14	0.962521	0.579395		35	1.20624	0.631011
2016	18	1.22847	0.518645		4	0.271559	0.127731		22	0.748754	0.313019
2017	13	0.876466	0.366135		10	0.67028	0.230892		23	0.773072	0.298402
2018	14	0.932354	0.530125		8	0.528965	0.517137		22	0.729936	0.518266
2019	20	1.31381	0.529296		16	1.04174	0.322151		36	1.17717	0.42018
2020	13	0.842139	0.333925		13	0.833412	0.256484		26	0.837753	0.298599
Total	281	1.24818	0.709174		238	1.05333	0.520515		519	1.15058	0.612734
