# Supplementary material for: Patterns and Trends of the Mortality From Bone Cancer in Pudong, Shanghai: A Population-Based Study
Source: Front Oncol. 2022 May 16;12:873918. doi: 10.3389/fonc.2022.873918 (PMC9165546; doi:10.3389/fonc.2022.873918)
Supplement: Supplementary Figure 1 — The top ten of underlying causes of death of people died related to bone cancer in genders in Pudong New Area, Shanghai, China, 2005-2020. [file DataSheet_1.zip › Supplementary documents/Table_S5.xlsx]

## Sheet: Sheet3
			Mortality rates(/100,000)
Year	0-29 yrs	30-44 yrs	45-59 yrs	60-69 yrs	70-79 yrs	≥80 yrs
2005	0.514865	0.178086	0.680245	5.23092	8.21823	11.9177
2006	0.381026	0.348521	1.07181	3.23486	10.3003	10.4623
2007	0.381555	0.172831	0.923407	3.01004	7.49441	6.09942
2008	0.128228	0.524765	0.898664	4.69877	3.16464	12.1772
2009	0.387253	0.175392	0.881781	1.43195	7.36063	7.27696
2010	0.390116	0	1.00415	1.96644	5.25205	5.89379
2011	0.396655	0.506499	0.504407	1.50799	7.85299	9.30787
2012	0.408529	0.322583	0.128714	0.826733	5.26651	7.87988
2013	0.419851	0.1554	0.789908	1.76233	0.533095	6.55018
2014	0.422517	0	0.269833	1.37907	2.11593	6.10603
2015	0.280169	0.301689	0.831464	1.06038	5.68799	6.51023
2016	0.139966	0	0.141804	1.60141	2.9649	4.21195
2017	0	0.288916	0.293472	0.759923	3.20961	5.4846
2018	0.423341	0	0.607815	0.910661	1.26775	4.69575
2019	0	0.545425	0.622116	0.712943	3.4749	9.86965
2020	0	0.132386	0.476079	1.40402	1.75978	5.84393
