# Supplementary material for: Patterns and Trends of the Mortality From Bone Cancer in Pudong, Shanghai: A Population-Based Study
Source: Front Oncol. 2022 May 16;12:873918. doi: 10.3389/fonc.2022.873918 (PMC9165546; doi:10.3389/fonc.2022.873918)
Supplement: Supplementary Figure 1 — The top ten of underlying causes of death of people died related to bone cancer in genders in Pudong New Area, Shanghai, China, 2005-2020. [file DataSheet_1.zip › Supplementary documents/Table_S6.xlsx]

## Sheet: Table_S6
		YLLr (/100,000)					YLLr (/100,000)
Year	Male	Female	Total		0-29 yrs	30-44 yrs	45-59 yrs	60-69 yrs	70-79 yrs	≥80 yrs
2005	27.3744	48.7467	38.033		29.7612	8.22339	18.7856	116.953	119.571	115.291
2006	27.4426	19.3891	23.4258		10.7268	8.47994	20.4251	43.5619	97.4581	60.0634
2007	19.0794	18.6795	18.8798		10.9387	4.06443	17.1132	43.6628	68.587	32.3725
2008	22.5343	17.0258	19.7812		3.5131	13.0605	16.9801	66.5146	32.3188	68.4767
2009	11.6532	22.9471	17.3043		10.5023	4.36455	17.0475	21.2811	68.7343	37.6586
2010	14.3129	17.9724	16.1457		10.882	0	19.5012	25.8833	48.2146	30.7456
2011	18.1498	18.925	18.5384		11.1539	12.4058	9.81142	23.3126	76.808	50.417
2012	11.0961	12.7381	11.9194		11.5237	8.11208	2.46412	11.6	49.2261	38.4401
2013	17.5598	9.48149	13.5094		11.6054	3.86038	15.9252	24.3861	5.33813	37.1164
2014	13.098	6.73775	9.90933		11.9437	0	5.56072	18.7939	18.3723	31.3098
2015	18.0736	12.1911	15.1248		7.88476	7.38015	16.0491	15.5531	50.0154	34.5808
2016	12.3754	4.18524	8.26954		3.70105	0	3.12932	21.9595	26.1771	22.3557
2017	9.93526	6.77101	8.34852		0	7.42692	5.59683	9.75588	30.4726	28.1188
2018	11.3983	7.59257	9.48858		12.2552	0	11.2071	12.4711	11.2669	20.2911
2019	15.3958	10.7905	13.0829		0	13.7541	10.6496	11.0021	35.6678	50.4324
2020	10.4915	8.09786	9.28935		0	3.46477	8.97102	20.441	16.7505	28.2435
