# Supplementary material for: Patterns and Trends of the Mortality From Bone Cancer in Pudong, Shanghai: A Population-Based Study
Source: Front Oncol. 2022 May 16;12:873918. doi: 10.3389/fonc.2022.873918 (PMC9165546; doi:10.3389/fonc.2022.873918)
Supplement: Supplementary Figure 1 — The top ten of underlying causes of death of people died related to bone cancer in genders in Pudong New Area, Shanghai, China, 2005-2020. [file DataSheet_1.zip › Supplementary documents/Table_S7.xlsx]

## Sheet: Sheet2
			proporation(%)
Year	0-29 yrs	30-44 yrs	45-59 yrs	60-69 yrs	70-79 yrs	≥80 yrs
2005	8.88889	2.22222	11.1111	24.4444	33.3333	20
2006	6.38298	4.25532	17.0213	14.8936	40.4255	17.0213
2007	8.10811	2.7027	18.9189	18.9189	37.8378	13.5135
2008	2.5	7.5	17.5	30	15	27.5
2009	8.33333	2.77778	19.4444	11.1111	38.8889	19.4444
2010	9.09091	0	24.2424	18.1818	30.303	18.1818
2011	7.5	7.5	10	12.5	37.5	25
2012	10.7143	7.14286	3.57143	10.7143	35.7143	32.1429
2013	11.5385	3.84615	23.0769	26.9231	3.84615	30.7692
2014	13.0435	0	8.69565	26.087	17.3913	34.7826
2015	5.71429	5.71429	17.1429	14.2857	31.4286	25.7143
2016	4.54545	0	4.54545	36.3636	27.2727	27.2727
2017	0	8.69565	8.69565	17.3913	30.4348	34.7826
2018	13.6364	0	18.1818	22.7273	13.6364	31.8182
2019	0	11.1111	11.1111	11.1111	25	41.6667
2020	0	3.84615	11.5385	30.7692	19.2308	34.6154
