# Supplementary material for: Patterns and Trends of the Mortality From Bone Cancer in Pudong, Shanghai: A Population-Based Study
Source: Front Oncol. 2022 May 16;12:873918. doi: 10.3389/fonc.2022.873918 (PMC9165546; doi:10.3389/fonc.2022.873918)
Supplement: Supplementary Figure 1 — The top ten of underlying causes of death of people died related to bone cancer in genders in Pudong New Area, Shanghai, China, 2005-2020. [file DataSheet_1.zip › Supplementary documents/Table_S8.xlsx]

## Sheet: Sheet1
Year	all deaths(a)	Cancer specific deaths(b)	Proportion(b/a,%)	Bone cancer specific death(c )	Proportion(c/b,%)
2005	18305	5520	30.1557	45	0.815217
2006	17389	5584	32.1123	47	0.841691
2007	18336	5636	30.7373	37	0.656494
2008	19060	5754	30.1889	40	0.695169
2009	19237	6060	31.5018	36	0.594059
2010	19423	6222	32.0342	33	0.530376
2011	20244	6504	32.128	40	0.615006
2012	21253	6555	30.8427	28	0.427155
2013	21219	6734	31.7357	26	0.3861
2014	21600	6820	31.5741	23	0.337243
2015	22999	7163	31.1448	35	0.488622
2016	22652	7137	31.5072	22	0.308253
2017	23075	7232	31.3413	23	0.318031
2018	23447	7240	30.8782	22	0.303867
2019	24291	7485	30.8139	36	0.480962
2020	24293	7581	31.2065	26	0.342963
Total	336823	105227	31.241	519	0.493219
