# Supplementary material for: Patterns and Trends of the Mortality From Bone Cancer in Pudong, Shanghai: A Population-Based Study
Source: Front Oncol. 2022 May 16;12:873918. doi: 10.3389/fonc.2022.873918 (PMC9165546; doi:10.3389/fonc.2022.873918)
Supplement: Supplementary Figure 1 — The top ten of underlying causes of death of people died related to bone cancer in genders in Pudong New Area, Shanghai, China, 2005-2020. [file DataSheet_1.zip › Supplementary documents/Table_S9.xlsx]

## Sheet: Sheet2
	Caused by non-demographic age structure				Caused by demographic age structure
Rank	Total	Male	Female		Total	Male	Female
2006	0.0531975	0.053167	0.0527411		-0.00536954	-0.00979722	-0.000367821
2007	-0.391295	-0.480807	-0.305251		0.030811	0.0378288	0.0279782
2008	-0.359218	-0.407005	-0.322471		0.0892998	0.0912916	0.0995542
2009	-0.55688	-1.2655	0.149424		0.117625	0.113051	0.125267
2010	-0.7011	-1.05425	-0.356724		0.134882	0.183334	0.0964892
2011	-0.492211	-1.04565	0.0527691		0.164987	0.162565	0.175833
2012	-0.952843	-1.41504	-0.506729		0.183072	0.234563	0.148286
2013	-1.05104	-1.15894	-0.967866		0.201134	0.183491	0.245709
2014	-1.23297	-1.42457	-1.06871		0.266425	0.365286	0.197253
2015	-0.878636	-0.993463	-0.803686		0.314472	0.404148	0.267327
2016	-1.38745	-1.35009	-1.48152		0.365792	0.53802	0.254199
2017	-1.39356	-1.6781	-1.14542		0.396227	0.514033	0.316817
2018	-1.45441	-1.69902	-1.25434		0.413941	0.590838	0.284422
2019	-1.14246	-1.44934	-0.876357		0.549228	0.722613	0.419222
2020	-1.47243	-1.92533	-1.05792		0.539777	0.726928	0.392455
